# Supplementary material for: Physiological and Molecular Responses of ‘Dusa’ Avocado Rootstock to Water Stress: Insights for Drought Adaptation
Source: Plants (Basel). 2021 Sep 30;10(10):2077. doi: 10.3390/plants10102077 (PMC8537572; doi:10.3390/plants10102077)
Supplement: Supplementary file 1 [file plants-10-02077-s001.zip]

Archive with 1 entries (1 files):
- plants-1384703-S1.pdf
